# Supplementary material for: Barcoding of Ancient Lake Ostracods (Crustacea) Reveals Cryptic Speciation with Extremely Low Distances
Source: PLoS One. 2015 Mar 26;10(3):e0121133. doi: 10.1371/journal.pone.0121133 (PMC4374928; doi:10.1371/journal.pone.0121133)
Supplement: S3 Table — (XLS) [file pone.0121133.s003.xls]

## Sheet: MatrixOutput
P_biwaensis_D_41m_140127.03
P_biwaensis_D_41m_140127.05	0.00151976
P_biwaensis_D_41m_140127.06	0.00925926	0.00769231
P_biwaensis_D_41m_140127.07	0.00458716	0.00304414	0.00769231
P_biwaensis_D_41m_140307.04	0.00304878	0.00151976	0.00925926	0.00458716
P_biwaensis_D_79m_140127.17	0.00152672	0	0.00772798	0.00306279	0.00152672
P_biwaensis_D_79m_140307.07	0.00614439	0.00458716	0.00927357	0.00455927	0.00614439	0.00461538
P_biwaensis_D_79m_140307.11	0.00611976	0.00457667	0.0123878	0.00767232	0.00611976	0.00459771	0.00924869
P_biwaensis_D_79m_140307.08	0.00152207	0	0.00770416	0.0030303	0.00152207	0	0.00455927	0.00458366
P_biwaensis_DI_79m_140307.15	0.00458716	0.00304414	0.00769231	0	0.00458716	0.00306279	0.00455927	0.00767232	0.0030303
P_biwaensis_L_41m_140127.08	0.0439167	0.0420889	0.0492649	0.0453913	0.0439167	0.0423633	0.0401495	0.0473671	0.0418854	0.0453913
P_biwaensis_L_41m_140127.10	0.0475035	0.0457181	0.0511098	0.0493007	0.0439444	0.0459432	0.044016	0.0509872	0.0457929	0.0493007	0.0156048
P_biwaensis_L_41m_140307.05	0.0457929	0.0439444	0.0493819	0.0472711	0.0457929	0.0442324	0.0419778	0.0492649	0.0437308	0.0472711	0.00763716	0.0140406
P_biwaensis_L_41m_140307.06	0.0568943	0.0550385	0.0606436	0.0587626	0.0531951	0.0552228	0.0531951	0.0604887	0.0550385	0.0587626	0.0253933	0.0140119	0.0237889
P_biwaensis_L_79m_131212.04	0.051197	0.0493234	0.054983	0.0530835	0.0474626	0.0493234	0.0474626	0.0548366	0.0493234	0.0530835	0.022782	0.00954289	0.0211432	0.00792779
P_biwaensis_L_79m_140127.13	0.0494273	0.0476264	0.0530652	0.0512402	0.0458373	0.0476264	0.0459125	0.0529432	0.0477047	0.0512402	0.0205211	0.00459771	0.018932	0.0156341	0.0111442
P_biwaensis_L_79m_140307.09	0.0493819	0.0475815	0.0530187	0.0511943	0.0493819	0.0477382	0.0458679	0.0528897	0.0476597	0.0511943	0.00926297	0.0188976	0.00771605	0.0254548	0.0262784	0.0238525
P_biwaensis_L_79m_140307.10	0.0440879	0.0423196	0.0476597	0.0458679	0.0440879	0.0425273	0.0405628	0.0475483	0.0423196	0.0458679	0.00613854	0.0124611	0.00152439	0.0221336	0.0194538	0.0173272	0.00616333
P_biwaensis_L_79m_140307.13	0.0457929	0.044016	0.0493819	0.0475815	0.0457929	0.04416	0.0423196	0.0492649	0.0440879	0.0475815	0.00769594	0.0140406	0.0030581	0.0237889	0.0211432	0.0189022	0.00770416	0.00152672
P_biwaensis_LI_79m_140307.16	0.0440879	0.0423196	0.0476597	0.0458679	0.0440879	0.0424578	0.0405628	0.0475483	0.0423196	0.0458679	0.00305227	0.0124611	0.00460123	0.0221336	0.0194538	0.0173	0.00928793	0.00306279	0.00460123
P_nipponica_0.5m_140127.02	0.223877	0.220723	0.230272	0.22706	0.223877	0.220723	0.221214	0.226518	0.221214	0.22706	0.229687	0.226518	0.230231	0.228643	0.229905	0.230272	0.229715	0.227533	0.22335	0.227024
P_nipponica_0.5_m_140307.03	0.22144	0.218112	0.227282	0.224349	0.22144	0.219448	0.221893	0.223851	0.219001	0.224349	0.232646	0.229717	0.230192	0.231736	0.237044	0.234195	0.229717	0.227707	0.223851	0.230192	0
P_nipponica_0.5m_140307.01	0.22389	0.220539	0.229765	0.224509	0.22389	0.222348	0.222072	0.226307	0.219202	0.224509	0.233214	0.232207	0.230776	0.234748	0.240172	0.237221	0.232688	0.230192	0.226772	0.233171	0.00500835	0.00459418

## Sheet: Caption
Table. Estimates of Evolutionary Divergence between Sequences
The number of base substitutions per site from between sequences are shown. Analyses were conducted using the Kimura 2-parameter model [1]. The rate variation among sites was modeled with a gamma distribution (shape parameter = 1). The analysis involved 23 nucleotide sequences. Codon positions included were 1st+2nd+3rd+Noncoding. All ambiguous positions were removed for each sequence pair. There …
1. Kimura M. (1980). A simple method for estimating evolutionary rate of base substitutions through comparative studies of nucleotide sequences. Journal of Molecular Evolution 16:111-120.
2. Tamura K., Stecher G., Peterson D., Filipski A., and Kumar S. (2013). MEGA6: Molecular Evolutionary Genetics Analysis version 6.0. Molecular Biology and Evolution30: 2725-2729.
Disclaimer: Although utmost care has been taken to ensure the correctness of the caption, the caption text is provided "as is" without any warranty of any kind. Authors advise the user to carefully check the caption prior to its use for any purpose and report any errors or problems to the authors immediately (www.megasoftware.net). In no event shall the authors and their employers be liable for a…
